# Supplementary material for: Development of a europium nanoparticles lateral flow immunoassay for NGAL detection in urine and diagnosis of acute kidney injury
Source: BMC Nephrol. 2022 Jan 14;23:30. doi: 10.1186/s12882-021-02493-w (PMC8758895; doi:10.1186/s12882-021-02493-w)
Supplement: Supplementary file 1 — zip [file 12882_2021_2493_MOESM1_ESM.zip]

Archive with 24 entries (24 files):
- Figure 1A.png
- Figure 1A-original.JPG
- Figure 1B.png
- Figure 1B-original-1.jpg
- Figure 1B-original-2.jpg
- Figure 1B-original-3.jpg
- Figure 1B-original-4.jpg
- Figure 3A Non-Reducing.png
- Figure 3A Non-Reducing-original.jpg
- Figure 3A Reducing.png
- Figure 3A Reducing-original.tif
- Figure 3B-Lane1-2F4.png
- Figure 3B-Lane2-1G1.png
- Figure 3B-original-Lane1-2F4-1.jpg
- Figure 3B-original-Lane1-2F4-2.jpg
- Figure 3B-original-Lane1-2F4-3.jpg
- Figure 3B-original-Lane2-1G1-1.tif
- Figure 3B-original-Lane2-1G1-2.tif
- Figure 3B-original-Lane2-1G1-3.tif
- a┬-actin.png
- a┬-actin-original-1.jpg
- a┬-actin-original-2.jpg
- a┬-actin-original-3.jpg
- a┬-actin-original-4.jpg
